# Supplementary material for: ﻿A new species of Rhyncholagena Lang, 1944 (Copepoda, Harpacticoida, Miraciidae) from Palau
Source: Zookeys. 2023 Sep 20;1180:181–99. doi: 10.3897/zookeys.1180.109288 (PMC10534248; doi:10.3897/zookeys.1180.109288)
Supplement: XML Treatment for Rhyncholagena cuspis [file zookeys.1180.109288-treatment1.xml]

<!DOCTYPE tp:taxon-treatment
  PUBLIC "-//TaxonX//DTD Taxonomic Treatment Publishing DTD v0 20100105//EN" "tax-treatment-NSO.dtd">
<tp:taxon-treatment xmlns:tp="http://www.plazi.org/taxpub"><tp:treatment-meta><kwd-group><label>Taxon classification</label><kwd>
                <named-content content-type="kingdom">Animalia</named-content>
              </kwd><kwd>
                <named-content content-type="order">Harpacticoida</named-content>
              </kwd><kwd>
                <named-content content-type="family">Miraciidae</named-content>
              </kwd></kwd-group><mixed-citation publication-type="journal"><person-group><name><surname>Yeom</surname><given-names>Jisu</given-names></name><name><surname>Lee</surname><given-names>Wonchoel</given-names></name></person-group><article-title>﻿A new species of <italic><tp:taxon-name><tp:taxon-name-part taxon-name-part-type="genus" reg="Rhyncholagena">Rhyncholagena</tp:taxon-name-part></tp:taxon-name></italic> Lang, 1944 (<tp:taxon-name><tp:taxon-name-part taxon-name-part-type="subclass">Copepoda</tp:taxon-name-part></tp:taxon-name>, <tp:taxon-name><tp:taxon-name-part taxon-name-part-type="order">Harpacticoida</tp:taxon-name-part></tp:taxon-name>, <tp:taxon-name><tp:taxon-name-part taxon-name-part-type="family">Miraciidae</tp:taxon-name-part></tp:taxon-name>) from Palau</article-title><source>Zookeys</source><day>20</day><month>09</month><year>2023</year><volume>1180</volume><fpage>181</fpage><lpage>199</lpage><pub-id pub-id-type="doi">10.3897/zookeys.1180.109288</pub-id></mixed-citation></tp:treatment-meta><tp:nomenclature><label>﻿</label><tp:taxon-name>
              <object-id xmlns:xlink="http://www.w3.org/1999/xlink" content-type="arpha" xlink:type="simple">C603497E-CEE8-568C-9189-88F27C18305E</object-id>
              <tp:taxon-name-part taxon-name-part-type="genus" reg="Rhyncholagena">Rhyncholagena</tp:taxon-name-part>
              <tp:taxon-name-part taxon-name-part-type="species" reg="cuspis">cuspis</tp:taxon-name-part>
              <object-id xmlns:xlink="http://www.w3.org/1999/xlink" content-type="zoobank" xlink:type="simple">https://zoobank.org/F595B4B3-DA93-418F-99E8-3613B31ECDD1</object-id>
            </tp:taxon-name><tp:taxon-status xmlns:xlink="http://www.w3.org/1999/xlink" xlink:type="simple">sp. nov.</tp:taxon-status><xref ref-type="fig" rid="F2">Figs 2</xref><xref ref-type="fig" rid="F3">, 3</xref><xref ref-type="fig" rid="F4">, 4</xref><xref ref-type="fig" rid="F5">, 5</xref><xref ref-type="fig" rid="F6">, 6</xref><xref ref-type="fig" rid="F7">, 7</xref><xref ref-type="fig" rid="F8">, 8</xref><xref ref-type="fig" rid="F9">, 9</xref><xref ref-type="fig" rid="F10">, 10</xref></tp:nomenclature><tp:treatment-sec sec-type="type locality" id="SECID0E6OAE"><title>Type locality.</title><p>St.1-Shark City (<named-content xmlns:xlink="http://www.w3.org/1999/xlink" content-type="dwc:verbatimCoordinates" xlink:type="simple"><named-content content-type="geo-json" specific-use="{&#34;type&#34;:&#34;Point&#34;,&#34;coordinates&#34;:[134.186500,7.267833]}" id="NCID0EIPAE" xlink:type="simple">7°16'04.2"N, 134°11'11.4"E</named-content></named-content>) and St.2-Blue Corner (<named-content xmlns:xlink="http://www.w3.org/1999/xlink" content-type="dwc:verbatimCoordinates" xlink:type="simple"><named-content content-type="geo-json" specific-use="{&#34;type&#34;:&#34;Point&#34;,&#34;coordinates&#34;:[134.220417,7.134444]}" id="NCID0EQPAE" xlink:type="simple">7°08'04.0"N, 134°13'13.5"E</named-content></named-content>) diving sites in west coast of Palau on 19–20 October 2018 and 22–26 January 2019, collected by Wonchoel Lee, Eunha Choi and Jisu Yeom. Sediment type: sand. Depth: 15 m.</p></tp:treatment-sec><tp:treatment-sec sec-type="type material" id="SECID0EVPAE"><title>Type material.</title><p><bold><italic>Holotype</italic></bold>: Palau • ♀; Koror, Shark City diving site; <named-content xmlns:xlink="http://www.w3.org/1999/xlink" content-type="dwc:verbatimCoordinates" xlink:type="simple"><named-content content-type="geo-json" specific-use="{&#34;type&#34;:&#34;Point&#34;,&#34;coordinates&#34;:[134.186500,7.267833]}" id="NCID0EDQAE" xlink:type="simple">7°16'04.2"N, 134°11'11.4"E</named-content></named-content>, depth 15 m, 20 Oct 2018; W. Lee leg.; SCUBA diving; GenBank: <ext-link xmlns:xlink="http://www.w3.org/1999/xlink" xlink:href="OR252612" ext-link-type="gen" xlink:type="simple">OR252612</ext-link>, <ext-link xmlns:xlink="http://www.w3.org/1999/xlink" xlink:href="OR257802" ext-link-type="gen" xlink:type="simple">OR257802</ext-link>; MABIKCR00254070. <bold><italic>Allotype</italic></bold>: Palau • ♂; same collection data as for holotype; GenBank: <ext-link xmlns:xlink="http://www.w3.org/1999/xlink" xlink:href="OR252613" ext-link-type="gen" xlink:type="simple">OR252613</ext-link>, <ext-link xmlns:xlink="http://www.w3.org/1999/xlink" xlink:href="OR257803" ext-link-type="gen" xlink:type="simple">OR257803</ext-link>; MABIKCR00254071. <bold><italic>Paratypes</italic></bold>: Palau • ♀; Peleliu, Blue Corner diving site; <named-content xmlns:xlink="http://www.w3.org/1999/xlink" content-type="dwc:verbatimCoordinates" xlink:type="simple"><named-content content-type="geo-json" specific-use="{&#34;type&#34;:&#34;Point&#34;,&#34;coordinates&#34;:[134.220417,7.134444]}" id="NCID0EFRAE" xlink:type="simple">7°08'04.0"N, 134°13'13.5"E</named-content></named-content>, depth 15 m, 22 Jan 2019; W. Lee, E. Choi, J. Yeom leg.; SCUBA diving; MABIKCR00254072 • ♀,♂; Peleliu, Blue Corner diving site; <named-content xmlns:xlink="http://www.w3.org/1999/xlink" content-type="dwc:verbatimCoordinates" xlink:type="simple"><named-content content-type="geo-json" specific-use="{&#34;type&#34;:&#34;Point&#34;,&#34;coordinates&#34;:[134.220417,7.134444]}" id="NCID0ENRAE" xlink:type="simple">7°08'04.0"N, 134°13'13.5"E</named-content></named-content>, depth 15 m, 19 Oct 2018; W. Lee leg.; SCUBA diving; MABIKCR00254073, MABIKCR00254074 • ♀,♂; Koror, Shark City diving site; <named-content xmlns:xlink="http://www.w3.org/1999/xlink" content-type="dwc:verbatimCoordinates" xlink:type="simple"><named-content content-type="geo-json" specific-use="{&#34;type&#34;:&#34;Point&#34;,&#34;coordinates&#34;:[134.186500,7.267833]}" id="NCID0EVRAE" xlink:type="simple">7°16'04.2"N, 134°11'11.4"E</named-content></named-content>, depth 15 m, 26 Jan 2019; W. Lee, E. Choi, J. Yeom leg.; SCUBA diving; MABIKCR00254075, MABIKCR00254076 • 2♀,5♂; same collection data as for holotype; MABIKCR00254077.</p></tp:treatment-sec><tp:treatment-sec sec-type="description" id="SECID0E1RAE"><title>Description.</title><p><bold>Female.</bold> Total body length 593 µm (n = 4) (Fig. <xref ref-type="fig" rid="F2">2A</xref>); body slender, cylindrical, slightly tapering distally. Rostrum (Figs <xref ref-type="fig" rid="F2">2A, B</xref>, <xref ref-type="fig" rid="F3">3A</xref>) prominent, triangular flask-shaped, tapering distally, reaching second antennular segment, defined at base; with two small sensilla. Cephalothorax bell-shaped (Fig. <xref ref-type="fig" rid="F8">8A</xref>). Anal somite (Figs <xref ref-type="fig" rid="F2">2</xref>, <xref ref-type="fig" rid="F9">9</xref>) with row of spinules along ventral distal margin and long lateral spinous process distally, 1.5 times longer than caudal ramus; Anal operculum well developed, semicircular.</p><fig id="F2" position="float" orientation="portrait"><object-id xmlns:xlink="http://www.w3.org/1999/xlink" content-type="doi" xlink:type="simple">10.3897/zookeys.1180.109288.figure2</object-id><object-id xmlns:xlink="http://www.w3.org/1999/xlink" content-type="arpha" xlink:type="simple">562492B8-A642-52E6-9EE3-2726DE4408E8</object-id><label>Figure 2.</label><caption><p><italic><tp:taxon-name><tp:taxon-name-part taxon-name-part-type="genus" reg="Rhyncholagena">Rhyncholagena</tp:taxon-name-part><tp:taxon-name-part taxon-name-part-type="species" reg="cuspis">cuspis</tp:taxon-name-part></tp:taxon-name></italic> sp. nov. Female <bold>A</bold> habitus, dorsal <bold>B</bold> habitus, lateral. Male <bold>C</bold> habitus, dorsal. Scale bar: 100 μm.</p></caption><graphic xmlns:xlink="http://www.w3.org/1999/xlink" xlink:href="zookeys-1180-181_article-109288__-g002.jpg" position="float" orientation="portrait" xlink:type="simple" id="oo_908760.jpg"><uri content-type="original_file" xlink:type="simple">https://binary.pensoft.net/fig/908760</uri></graphic></fig><fig id="F3" position="float" orientation="portrait"><object-id xmlns:xlink="http://www.w3.org/1999/xlink" content-type="doi" xlink:type="simple">10.3897/zookeys.1180.109288.figure3</object-id><object-id xmlns:xlink="http://www.w3.org/1999/xlink" content-type="arpha" xlink:type="simple">0DDF6229-0C8B-5E40-89CB-6B6BEB2FF915</object-id><label>Figure 3.</label><caption><p><italic><tp:taxon-name><tp:taxon-name-part taxon-name-part-type="genus" reg="Rhyncholagena">Rhyncholagena</tp:taxon-name-part><tp:taxon-name-part taxon-name-part-type="species" reg="cuspis">cuspis</tp:taxon-name-part></tp:taxon-name></italic> sp. nov. Female <bold>A</bold> A1 and rostrum, dorsal. Male <bold>B</bold> A1 and segments (3<sup>rd</sup> and 5<sup>th</sup> segment), rostrum, dorsal. Scale bar: 10 μm.</p></caption><graphic xmlns:xlink="http://www.w3.org/1999/xlink" xlink:href="zookeys-1180-181_article-109288__-g003.jpg" position="float" orientation="portrait" xlink:type="simple" id="oo_908761.jpg"><uri content-type="original_file" xlink:type="simple">https://binary.pensoft.net/fig/908761</uri></graphic></fig><p>Caudal ramus (Figs <xref ref-type="fig" rid="F2">2A, B</xref>, <xref ref-type="fig" rid="F9">9</xref>). Approximately 1.2 times as long as greatest width, armed with spinules on the lateral ventral surface and the inner dorsal surface. Each ramus armed with seven setae; seta I and seta II located the medial of the lateral margin, seta I bare, seta II short, seta III bare and located near seta I and seta II on the lateral margin; seta IV well developed, bipinnate, seta IV more than half as long as seta V, seta V as long as urosome; both terminal caudal setae with fractured plane; seta VI bare, located on inner distal corner; seta VII, bare, located on dorsal surface of caudal ramus.</p><p>A1 (Fig. <xref ref-type="fig" rid="F3">3A</xref>). Eight-segmented, slender; seg-2 about 2.5 times as long as broad and slightly longer than seg-1; seg-4 twice as long as seg-3. Armature formula (segment-[number of seta/setae]): 1-[1 bare], 2-[8 bare + 2 pinnate], 3-[7 bare], 4-[4 bare + aesthetasc], 5-[2 bare], 6-[2 bare], 7-[4 bare], 8-[5 bare + acrothek]. Aesthetasc on seg-4 fused basally with adjacent seta and about twice as long as distal four segments combined. Apical acrothek consisting of aesthetasc and two bare setae.</p><p>A2 (Fig. <xref ref-type="fig" rid="F4">4A</xref>). Basis short, squarish, unarmed. Endopod two-segmented, enp-2 with two spiniform setae laterally, four geniculate setae and three bare setae terminally. Exopod (Fig. <xref ref-type="fig" rid="F8">8B</xref>) two-segmented, exp-1 with the long pinnate seta; exp-2 with two pinnate setae laterally, pinnate seta and small bare seta distally.</p><fig id="F4" position="float" orientation="portrait"><object-id xmlns:xlink="http://www.w3.org/1999/xlink" content-type="doi" xlink:type="simple">10.3897/zookeys.1180.109288.figure4</object-id><object-id xmlns:xlink="http://www.w3.org/1999/xlink" content-type="arpha" xlink:type="simple">BD2DB87A-C9DC-5CE7-AB50-11592B046543</object-id><label>Figure 4.</label><caption><p><italic><tp:taxon-name><tp:taxon-name-part taxon-name-part-type="genus" reg="Rhyncholagena">Rhyncholagena</tp:taxon-name-part><tp:taxon-name-part taxon-name-part-type="species" reg="cuspis">cuspis</tp:taxon-name-part></tp:taxon-name></italic> sp. nov. <bold>A</bold> A2 <bold>B</bold> mandible <bold>C</bold> maxillule <bold>D</bold> maxilla <bold>E</bold> maxilliped. Scale bars: 10 μm.</p></caption><graphic xmlns:xlink="http://www.w3.org/1999/xlink" xlink:href="zookeys-1180-181_article-109288__-g004.jpg" position="float" orientation="portrait" xlink:type="simple" id="oo_908762.jpg"><uri content-type="original_file" xlink:type="simple">https://binary.pensoft.net/fig/908762</uri></graphic></fig><p>Mandible (Fig. <xref ref-type="fig" rid="F4">4B</xref>). Gnathobase bearing chitinous projection on surface; basis with setules bearing three bare setae and one pinnate seta; exopod two-segmented, exp-1 with seta, exp-2 with two setae; endopod bearing two setae on proximal lobe and seven terminal setae.</p><p>Maxillule (Fig. <xref ref-type="fig" rid="F4">4C</xref>). Praecoxal arthrite bearing six elements distally with two pinnate spines, two bare setae laterally and two bare setae on surface; coxa with two bare setae; basis with six bare setae; endopod bearing four bare setae; exopod bearing two plumose setae.</p><p>Maxilla (Fig. <xref ref-type="fig" rid="F4">4D</xref>). Three endites of syncoxa with two, two and three setae, proximal to distal, respectively; allobasis transformed to thick pinnate claw bearing bare seta, two thin setae and short seta on surface; uniarticulated endopod with six bare setae.</p><p>Maxilliped (Fig. <xref ref-type="fig" rid="F4">4E</xref>). Subchelate; syncoxa with three pinnate setae and row of setules; basis with row of setules on surface, three times as long as broad, bearing two bare setae; endopod elongate, with strong claw and two bare setae.</p><p>In P1–P4, all rami three-segmented and coxa ornamented with several rows of spinules. Armature formula of the new species as follows:</p><p>P1 (Fig. <xref ref-type="fig" rid="F5">5A</xref>). Basis with outer ornamented seta, inner margin with setules and armed with bipinnate spine. Exp-1 inner margin bare, exp-1 and exp-2 with bipinnate outer spine and ornamented with spinules along outer margin, exp-2 inner margin with setules and bare inner seta; exp-3 with three outer spines and two geniculate setae distally. Enp-1 much longer than exopod, about 6.2 times longer than wide, with inner pinnate seta distally, which almost reaches the end of enp-3, inner margin ornamented with setules; enp-2 small and bare; enp-3 as long as enp-2, outer margin ornamented with spinules, bearing slender bare seta at inner distal edge, long seta and unipinnate claw-like spine apically.</p><fig id="F5" position="float" orientation="portrait"><object-id xmlns:xlink="http://www.w3.org/1999/xlink" content-type="doi" xlink:type="simple">10.3897/zookeys.1180.109288.figure5</object-id><object-id xmlns:xlink="http://www.w3.org/1999/xlink" content-type="arpha" xlink:type="simple">4068231A-1C87-5BA9-B9E5-2101BF81E101</object-id><label>Figure 5.</label><caption><p><italic><tp:taxon-name><tp:taxon-name-part taxon-name-part-type="genus" reg="Rhyncholagena">Rhyncholagena</tp:taxon-name-part><tp:taxon-name-part taxon-name-part-type="species" reg="cuspis">cuspis</tp:taxon-name-part></tp:taxon-name></italic> sp. nov. Female <bold>A</bold> P1 <bold>B</bold> P2. Male <bold>C</bold> P1 basis <bold>D</bold> P2 endopod. Scale bar: 30 μm.</p></caption><graphic xmlns:xlink="http://www.w3.org/1999/xlink" xlink:href="zookeys-1180-181_article-109288__-g005.jpg" position="float" orientation="portrait" xlink:type="simple" id="oo_908763.jpg"><uri content-type="original_file" xlink:type="simple">https://binary.pensoft.net/fig/908763</uri></graphic></fig><p>P2 (Fig. <xref ref-type="fig" rid="F5">5B</xref>). Basis with setules distally and outer ornamented seta. Both exp-1 and exp-2 with inner plumose seta, inner margin ornamented with setules, bipinnate outer spine and outer margin ornamented with spinules; exp-3 with two plumose inner setae, long plumose seta at inner terminal, long spiniform seta with plumose inner side and pinnate outer side at outer terminal and three outer spines, proximal outer margin ornamented with spinules. Endopod as long as exopod, enp-1 with plumose inner seta; enp-2 with two plumose inner setae; enp-3 with pinnate inner seta, two setae distally and spine at outer distal corner, outer margin of endopod segments ornamented with spinules.</p><p>P3 (Fig. <xref ref-type="fig" rid="F6">6A</xref>). Basis with bare outer seta. Both exp-1 and exp-2 with inner seta and outer margin ornamented with spinules; exp-3 with two long inner setae, long plumose seta and long pinnate seta at inner terminal and three outer pinnate spines, proximal outer margin ornamented with spinules. Endopod as long as exopod, both enp-1 and enp-2 with plumose inner seta; enp-3 with three plumose inner setae, two setae distally and short spine at outer distal corner; outer margin of endopod segments ornamented with spinules.</p><fig id="F6" position="float" orientation="portrait"><object-id xmlns:xlink="http://www.w3.org/1999/xlink" content-type="doi" xlink:type="simple">10.3897/zookeys.1180.109288.figure6</object-id><object-id xmlns:xlink="http://www.w3.org/1999/xlink" content-type="arpha" xlink:type="simple">56406866-9B61-5739-BE7D-A27B6FA23567</object-id><label>Figure 6.</label><caption><p><italic><tp:taxon-name><tp:taxon-name-part taxon-name-part-type="genus" reg="Rhyncholagena">Rhyncholagena</tp:taxon-name-part><tp:taxon-name-part taxon-name-part-type="species" reg="cuspis">cuspis</tp:taxon-name-part></tp:taxon-name></italic> sp. nov. <bold>A</bold> P3 <bold>B</bold> P4. Scale bar: 30 μm.</p></caption><graphic xmlns:xlink="http://www.w3.org/1999/xlink" xlink:href="zookeys-1180-181_article-109288__-g006.jpg" position="float" orientation="portrait" xlink:type="simple" id="oo_908764.jpg"><uri content-type="original_file" xlink:type="simple">https://binary.pensoft.net/fig/908764</uri></graphic></fig><p>P4 (Fig. <xref ref-type="fig" rid="F6">6B</xref>). Basis with bare outer seta. Exp-1 with bare inner seta; exp-2 with plumose inner seta, inner margin ornamented with setules; exp-3 with two long setae and short seta on inner margin, long plumose seta and long seta with plumose inner side and pinnate outer side at distal and three outer spines, outer margin of exopod ornamented with spinules. Endopod shorter than exopod, both enp-1 and enp-2 with plumose inner seta; enp-3 with two plumose inner setae, two setae distally and spine at outer distal corner, outer margin of endopod segments ornamented with spinules.</p><p>P5 (Fig. <xref ref-type="fig" rid="F7">7A</xref>). Baseoendopod and exopod distinct, baseoendopod with long, slender and bare basal seta; endopodal lobe bearing three inner pinnate spines and two distal pinnate spines. Exopod elongated, 3.6 times longer than wide, with incision between the apical setae, with setules along inner margin and spinules along outer margins, bearing six bare setae.</p><fig id="F7" position="float" orientation="portrait"><object-id xmlns:xlink="http://www.w3.org/1999/xlink" content-type="doi" xlink:type="simple">10.3897/zookeys.1180.109288.figure7</object-id><object-id xmlns:xlink="http://www.w3.org/1999/xlink" content-type="arpha" xlink:type="simple">946EC83A-1743-53AC-A4EA-144E301FAE12</object-id><label>Figure 7.</label><caption><p><italic><tp:taxon-name><tp:taxon-name-part taxon-name-part-type="genus" reg="Rhyncholagena">Rhyncholagena</tp:taxon-name-part><tp:taxon-name-part taxon-name-part-type="species" reg="cuspis">cuspis</tp:taxon-name-part></tp:taxon-name></italic> sp. nov. Female <bold>A</bold> P5 <bold>B</bold> genital field and P6. Male <bold>C</bold> P5 and P6. Scale bar: 30 μm.</p></caption><graphic xmlns:xlink="http://www.w3.org/1999/xlink" xlink:href="zookeys-1180-181_article-109288__-g007.jpg" position="float" orientation="portrait" xlink:type="simple" id="oo_908765.jpg"><uri content-type="original_file" xlink:type="simple">https://binary.pensoft.net/fig/908765</uri></graphic></fig><p>Genital area as in Fig. <xref ref-type="fig" rid="F7">7B</xref>. P6 with two long setae and short pinnate spiniform seta. Genital double-somite with epicopulatory bulb.</p><p><bold>Male.</bold> Body (Fig. <xref ref-type="fig" rid="F2">2C</xref>) 502 µm (n = 3) in length, smaller and more slender than female. Sexual dimorphism shown in A1, P1, P2, P5 and P6.</p><p>A1 (Fig. <xref ref-type="fig" rid="F3">3B</xref>). Subchirocer, 11-segmented. Armature formula: 1-[1 bare], 2-[9 bare + 1 pinnate], 3-[6 bare], 4-[1 bare + 1 pinnate], 5-[4 bare + aesthetasc], 6-[1 bare], 7-[1 bare], 8-[0], 9-[1 bare], 10-[3 bare], 11-[4+1 acrothek].</p><p>P1 basis (Fig. <xref ref-type="fig" rid="F5">5C</xref>) with claw-like spine and inner margin with bifid protrusion.</p><p>P2 endopod (Figs <xref ref-type="fig" rid="F5">5D</xref>, <xref ref-type="fig" rid="F10">10A</xref>). Two-segmented, outer margin ornamented with setules; enp-1 with pinnate inner seta; enp-2 modified, bearing three inner setae, terminal seta, outer distal curved thick spine.</p><fig id="F8" position="float" orientation="portrait"><object-id xmlns:xlink="http://www.w3.org/1999/xlink" content-type="doi" xlink:type="simple">10.3897/zookeys.1180.109288.figure8</object-id><object-id xmlns:xlink="http://www.w3.org/1999/xlink" content-type="arpha" xlink:type="simple">E9D55127-9BC6-505F-B97B-72CAD3B0B9A6</object-id><label>Figure 8.</label><caption><p><italic><tp:taxon-name><tp:taxon-name-part taxon-name-part-type="genus" reg="Rhyncholagena">Rhyncholagena</tp:taxon-name-part><tp:taxon-name-part taxon-name-part-type="species" reg="cuspis">cuspis</tp:taxon-name-part></tp:taxon-name></italic> sp. nov. <abbrev xmlns:xlink="http://www.w3.org/1999/xlink" xlink:title="scanning electron microscope" id="ABBRID0E33AE" xlink:type="simple">SEM</abbrev> photographs <bold>A</bold> mouth parts <bold>B</bold> A2 exopod. Scale bars: 10 μm.</p></caption><graphic xmlns:xlink="http://www.w3.org/1999/xlink" xlink:href="zookeys-1180-181_article-109288__-g008.jpg" position="float" orientation="portrait" xlink:type="simple" id="oo_908766.jpg"><uri content-type="original_file" xlink:type="simple">https://binary.pensoft.net/fig/908766</uri></graphic></fig><fig id="F9" position="float" orientation="portrait"><object-id xmlns:xlink="http://www.w3.org/1999/xlink" content-type="doi" xlink:type="simple">10.3897/zookeys.1180.109288.figure9</object-id><object-id xmlns:xlink="http://www.w3.org/1999/xlink" content-type="arpha" xlink:type="simple">1AB6DC5B-FF51-58BE-985B-3D959043DECA</object-id><label>Figure 9.</label><caption><p><italic><tp:taxon-name><tp:taxon-name-part taxon-name-part-type="genus" reg="Rhyncholagena">Rhyncholagena</tp:taxon-name-part><tp:taxon-name-part taxon-name-part-type="species" reg="cuspis">cuspis</tp:taxon-name-part></tp:taxon-name></italic> sp. nov. <abbrev xmlns:xlink="http://www.w3.org/1999/xlink" xlink:title="scanning electron microscope" id="ABBRID0E34AE" xlink:type="simple">SEM</abbrev> photographs <bold>A</bold> anal somite and caudal rami, dorsal <bold>B</bold> caudal ramus, lateral <bold>C</bold> anal somite and caudal rami, ventral. Scale bars: 10 μm.</p></caption><graphic xmlns:xlink="http://www.w3.org/1999/xlink" xlink:href="zookeys-1180-181_article-109288__-g009.jpg" position="float" orientation="portrait" xlink:type="simple" id="oo_908767.jpg"><uri content-type="original_file" xlink:type="simple">https://binary.pensoft.net/fig/908767</uri></graphic></fig><fig id="F10" position="float" orientation="portrait"><object-id xmlns:xlink="http://www.w3.org/1999/xlink" content-type="doi" xlink:type="simple">10.3897/zookeys.1180.109288.figure10</object-id><object-id xmlns:xlink="http://www.w3.org/1999/xlink" content-type="arpha" xlink:type="simple">D1DDB3DF-6A74-5C56-BC7C-274992569CDA</object-id><label>Figure 10.</label><caption><p><italic><tp:taxon-name><tp:taxon-name-part taxon-name-part-type="genus" reg="Rhyncholagena">Rhyncholagena</tp:taxon-name-part><tp:taxon-name-part taxon-name-part-type="species" reg="cuspis">cuspis</tp:taxon-name-part></tp:taxon-name></italic> sp. nov. <abbrev xmlns:xlink="http://www.w3.org/1999/xlink" xlink:title="scanning electron microscope" id="ABBRID0E55AE" xlink:type="simple">SEM</abbrev> photographs. Male <bold>A</bold> P2 <bold>B</bold> P5 and P6. Scale bars: 10 μm.</p></caption><graphic xmlns:xlink="http://www.w3.org/1999/xlink" xlink:href="zookeys-1180-181_article-109288__-g010.jpg" position="float" orientation="portrait" xlink:type="simple" id="oo_908768.jpg"><uri content-type="original_file" xlink:type="simple">https://binary.pensoft.net/fig/908768</uri></graphic></fig><p>P5 (Figs <xref ref-type="fig" rid="F7">7C</xref>, <xref ref-type="fig" rid="F10">10B</xref>). Baseoendopod and exp distinct; endopodal lobe ornamented with spinules at outer margin, armed with two spines. Exp with five setae in total, including bipinnate inner seta, long distal bare seta and three bare outer setae, outer margin ornamented with setules.</p><p>P6 (Figs <xref ref-type="fig" rid="F7">7C</xref>, <xref ref-type="fig" rid="F10">10B</xref>) represented by short inner seta and two long bare setae on outer distal corner of genital operculum.</p></tp:treatment-sec><tp:treatment-sec sec-type="etymology" id="SECID0EAAAG"><title>Etymology.</title><p>The scientific name is derived from the Latin <italic><tp:taxon-name><tp:taxon-name-part taxon-name-part-type="genus" reg="Rhyncholagena"/><tp:taxon-name-part taxon-name-part-type="species" reg="cuspis">cuspis</tp:taxon-name-part></tp:taxon-name></italic> (meaning a point), alluding to the spinous process on the anal somite.</p></tp:treatment-sec><tp:treatment-sec sec-type="DNA-barcode" id="SECID0EQAAG"><title>DNA-barcode.</title><p>The 18S rRNA sequences [female: 1,691 base pairs (bp) (<ext-link xmlns:xlink="http://www.w3.org/1999/xlink" xlink:href="OR257802" ext-link-type="gen" xlink:type="simple">OR257802</ext-link>); male: 1,775 bp (<ext-link xmlns:xlink="http://www.w3.org/1999/xlink" xlink:href="OR257803" ext-link-type="gen" xlink:type="simple">OR257803</ext-link>)] and the mtCOI sequences [female: 641 bp (<ext-link xmlns:xlink="http://www.w3.org/1999/xlink" xlink:href="OR252612" ext-link-type="gen" xlink:type="simple">OR252612</ext-link>); male: 573 bp (<ext-link xmlns:xlink="http://www.w3.org/1999/xlink" xlink:href="OR252613" ext-link-type="gen" xlink:type="simple">OR252613</ext-link>)] were successfully amplified from the two specimens of the new species. These sequences were submitted to GenBank.</p></tp:treatment-sec></tp:taxon-treatment>
